# Supplementary material for: Single-Cell RNA-Seq Profiling of Transposable Element Expression in Human Peripheral Blood Cells During Viral Infections
Source: Int J Mol Sci. 2026 Jan 28;27(3):1286. doi: 10.3390/ijms27031286 (PMC12898442; doi:10.3390/ijms27031286)
Supplement: Supplementary file 1 [file ijms-27-01286-s001.zip]

Archive with 1 entries (1 files):
- ijms-4093079-supplementary.pdf
